# Supplementary material for: The Complex of p-Tyr42 RhoA and p-p65/RelA in Response to LPS Regulates the Expression of Phosphoglycerate Kinase 1
Source: Antioxidants (Basel). 2023 Dec 8;12(12):2090. doi: 10.3390/antiox12122090 (PMC10740983; doi:10.3390/antiox12122090)
Supplement: Supplementary file 1 [file antioxidants-12-02090-s001.zip]

Archive with 1 entries (1 files):
- antioxidants-2662760-supplementary.pdf
